# Supplementary material for: ERK1/2-CEBPB Axis-Regulated hBD1 Enhances Anti-Tuberculosis Capacity in Alveolar Type II Epithelial Cells
Source: Int J Mol Sci. 2024 Feb 18;25(4):2408. doi: 10.3390/ijms25042408 (PMC10889425; doi:10.3390/ijms25042408)
Supplement: Supplementary file 1 [file ijms-25-02408-s001.zip]

Archive with 2 entries (2 files):
- 3-Supplementary Table.pdf
- 2-supplementary fig.pdf
